# Supplementary material for: ACCORD: A Multicentre, Seamless, Phase 2 Adaptive Randomisation Platform Study to Assess the Efficacy and Safety of Multiple Candidate Agents for the Treatment of COVID-19 in Hospitalised Patients: A structured summary of a study protocol for a randomised controlled trial
Source: Trials. 2020 Jul 31;21:691. doi: 10.1186/s13063-020-04584-9 (PMC7393340; doi:10.1186/s13063-020-04584-9)
Supplement: Supplementary file 1 — Additional file 1. [file 13063_2020_4584_MOESM1_ESM.zip]

Archive with 6 entries (6 files):
- ACCORD-2 MEDI3506_SubprotocolR0.pdf
- ACCORD-2 zilucoplan_SubprotocolR0.pdf
- ACCORD-2-001 Master ProtocolR0.pdf
- ACCORD-2-002_Bemcentinib_SubprotocolR0.pdf
- ACCORD-2-004 Acalabrutinib_SubprotocolR0.pdf
- ACCORD-2-005_Heparin_SubprotocolR0.pdf
